# Supplementary material for: Abundant supernova dust and heterogeneous aqueous alteration revealed by stardust in two lithologies of asteroid Bennu
Source: Nat Astron. 2025 Dec 2;9(12):1812–20. doi: 10.1038/s41550-025-02688-3 (PMC12708350; doi:10.1038/s41550-025-02688-3)
Supplement: Supplementary file 1 — Supplementary Tables 1–3 and source data for Fig. 2c and Extended Data Figs. 4 and 5. [file 41550_2025_2688_MOESM1_ESM.xlsx]

## Sheet: SuppData 1 O-rich PSG
Supplementary Data Table 1. Isotopic compositions, phases, and sizes of O-rich presolar grains. Sizes are obtained from NanoSIMS ion images. Errors are 1 sigma. n.m. = not measured
Data are plotted in Figure 2
Sample	Lithology	Grain	Phase	17O/16O	err	18O/16O	err	d29Si	err	d30Si	err	28Si/16O	Size (um)
OREX-803172-0	Hummocky Clast 1	D1_10_3	silicate	0.000694081	3.74391e-05	0.00185224	6.09342e-05	n.m.		142.077	100.591	0.0092894	0.341626
OREX-803172-0	Hummocky Clast 1	D1_10_4	silicate	0.000743873	5.6743e-05	0.00131063	7.53697e-05	n.m.		31.3692	107.667	0.0119589	0.249489
OREX-803172-0	Hummocky Clast 1	D1_12_3	oxide	0.00107929	6.81026e-05	0.00202451	9.28291e-05	n.m.		178.808	185.437	0.00578294	0.264622
OREX-803172-0	Hummocky Clast 1	D1_12_4	silicate	0.000624674	6.15715e-05	0.00105197	7.98828e-05	n.m.		-141.339	93.9471	0.018235	0.292551
OREX-803172-0	Hummocky Clast 1	D1_15a	silicate	0.000763795	4.45464e-05	0.00200972	7.20168e-05	n.m.		141.145	105.759	0.00906259	0.249489
OREX-803172-0	Hummocky Clast 1	D1_16_1a	silicate	0.00817893	0.000143103	0.00188009	6.71963e-05	43.8838	141.784	116.774	177.633	0.00789163	0.278937
OREX-803172-0	Hummocky Clast 1	D1_16_1b	silicate	0.000582297	3.60964e-05	0.0019308	6.55355e-05	165.105	138.357	-122.006	144.508	0.00788712	0.30556
OREX-803172-0	Hummocky Clast 1	D1_16_2	silicate	0.000772711	2.98004e-05	0.00183979	4.58295e-05	n.m.		74.619	64.6764	0.0116249	0.475012
OREX-803172-0	Hummocky Clast 1	D1_19_1	oxide	0.000628354	4.21878e-05	0.00203356	7.5655e-05	n.m.		-161.857	173.454	0.00663153	0.249489
OREX-803172-0	Hummocky Clast 1	D1_21_2	silicate	0.000576303	3.6682e-05	0.0016139	6.11782e-05	n.m.		-150.162	111.283	0.00907338	0.264622
OREX-803172-0	Hummocky Clast 2	D1_1b_3_2	silicate	0.000584052	4.77032e-05	0.00168421	5.93755e-05	n.m.		139.449	109.266	0.0115919	0.30556
OREX-803172-0	Hummocky Clast 2	D1_1b_5_3a	silicate	0.00066088	3.70164e-05	0.00148186	5.54181e-05	n.m.		-76.4964	104.866	0.0122564	0.30556
OREX-803172-0	Hummocky Clast 2	D1_1b_5_3b	silicate	0.000685997	4.60585e-05	0.00152948	6.86459e-05	n.m.		66.5403	176.068	0.0124361	0.264622
OREX-803172-0	Hummocky Clast 3	D1_2b_2a	silicate	0.000613173	5.48622e-05	0.00144255	8.42125e-05	n.m.		78.945	88.001	0.0212917	0.264622
OREX-803172-0	Hummocky Clast 3	D1_2b_7	silicate	0.000701456	4.59838e-05	0.0015843	6.90029e-05	n.m.		116.787	92.0293	0.0142252	0.264622
OREX-803172-0	Hummocky Clast 3	D1_2b_8_1a	oxide	0.000793742	3.01254e-05	0.00210166	4.95605e-05	n.m.		99.9097	86.2282	0.00526789	0.617838
OREX-803172-0	Hummocky Clast 3	D1_2b_8_1b	silicate	0.000426085	3.49204e-05	0.00240668	8.29688e-05	n.m.		73.3158	70.7622	0.0220627	0.264622
OREX-803172-0	Hummocky Clast 3	D1_2b_10_2	silicate	0.000865954	6.87183e-05	0.00197755	0.00010368	n.m.		-62.1245	117.265	0.0160398	0.278937
OREX-803172-0	Hummocky matrix	D1_22a	silicate	0.000322976	7.83461e-05	0.00105433	0.000140973	n.m.		71.7517	82.7708	0.0137984	0.216063
OREX-803172-0	Hummocky matrix	D1_3b_2_2	silicate	0.000190219	3.3116e-05	0.00187069	0.000103709	n.m.		62.4692	73.6572	0.0165464	0.249489
OREX-803172-0	Hummocky matrix	D2_3_2	O-rich	0.000732742	5.67288e-05	0.00149396	8.08942e-05	n.m.		n.m.		n.m.	0.249489
OREX-803172-0	Hummocky matrix	D2_1_3	silicate	0.000730463	5.72539e-05	0.00200933	9.48465e-05	n.m.		160.096	163.974	0.00978235	0.30556
OREX-803172-0	Hummocky matrix	D2_2_4_2	silicate	0.000412585	4.64364e-05	0.00136962	8.43524e-05	n.m.		67.9821	91.2749	0.0183713	0.216063
OREX-803172-0	Hummocky matrix	D2_4and5_5_5	silicate	0.000618981	4.02264e-05	0.00188514	7.01702e-05	n.m.		-3.68678	94.4931	0.0164726	0.278937
OREX-803165-0	Angular	0603_19_7	oxide	0.00114551	7.65823e-05	0.00204842	0.000140834	-43.2186	116.195	-88.6406	139.385	0.00782252	0.326742

## Sheet: SuppData 2 C-rich PSG
Supplementary Data Table 2. Isotopic compositions, phases, and sizes of C-rich presolar grains. Sizes are obtained from NanoSIMS ion images. Errors are 1 sigma. n.m. = not measured; n.d. = not detected
Data are plotted in Figure 2
Sample	Lithology	Grain	Phase	d13C	err	d15N	err	12C/13C	err	14N/15N	err	d29Si	err	d30Si	err	28Si/12C	12C 14N/12C	Size (um)
OREX-803172-0	Hummocky Clast 1	D1_14_4	SiC	1008.93	190.191	-242.538	183.968	44.298	4.19381	359.727	87.3686	-195.855	160.792	-79.9839	208.825	0.207004	1.16152	0.174437
OREX-803172-0	Hummocky Clast 1	D1_15b	SiC	542.023	88.8952	8.87857	83.9856	57.711	3.32695	270.082	22.4833	3.36953	63.0872	133.274	81.2809	0.532418	2.14257	0.184909
OREX-803172-0	Hummocky Clast 1	D1_15c	SiC	236.869	100.67	-829.653	76.2068	71.9492	5.85604	1599.56	715.582	-46.9378	73.1388	67.1128	93.8425	1.2998	0.701949	0.288159
OREX-803172-0	Hummocky Clast 1	D1_16_1c	SiC	515.429	93.3365	-27.1481	71.321	58.7238	3.61684	280.083	20.5333	23.7387	96.2162	49.2049	117.888	1.15815	3.21539	0.289368
OREX-803172-0	Hummocky Clast 1	D1_21_1a	SiC	1417.99	194.272	4.90346	155.367	36.8041	2.95701	271.15	41.9221	-35.7938	85.9291	-11.352	105.351	2.02237	1.84448	0.254284
OREX-803172-0	Hummocky Clast 1	D1_21_1c	SiC	-378.577	48.1108	-145.927	63.0929	143.206	11.0871	319.035	23.5681	-109.223	110.382	13.136	142.848	0.277177	2.31257	0.234767
OREX-803172-0	Hummocky Clast 1	D1_21_1b	graphite	374.587	48.6259	98.3339	74.2427	64.7407	2.2902	248.084	16.7695	-157.005	112.016	-1.20801	148.09	0.0802621	0.984006	0.186129
OREX-803172-0	Hummocky Clast 3	D1_2b_1	SiC	639.139	85.3422	-276.06	75.1829	54.2917	2.82671	376.384	39.0884	-108.519	55.0861	122.674	75.132	0.564192	1.63487	0.363557
OREX-803172-0	Hummocky Clast 3	D1_2b_2b	SiC	3687.91	102.947	41.3278	71.1842	18.9832	0.416875	261.665	17.8872	50.2554	26.2075	79.328	32.0752	0.997226	1.28551	0.342384
OREX-803172-0	Hummocky Clast 3	D1_2b_9	SiC	1062.36	75.0707	68.4562	60.8408	43.1505	1.5707	255.022	14.5216	21.518	89.1568	-75.1943	102.464	0.269223	2.25684	0.226601
OREX-803172-0	Hummocky matrix	D2_1_8_2	SiC	2159.16	243.585	-40.1692	264.201	28.1695	2.17199	283.883	78.1411	16.5349	65.4237	11.9098	78.9495	1.00828	0.575672	0.244968
OREX-803172-0	Hummocky matrix	D2_2_4_1	SiC	509.517	62.6059	-474.301	56.4165	58.9538	2.44506	518.318	55.6244	-43.2349	26.1009	16.5822	32.538	0.887437	1.2246	0.280801
OREX-803172-0	Hummocky matrix	D2_3_5	sputtered	659.938	110.686	-260.662	161.557	53.6115	3.57486	368.545	80.5331	n. m.		n. m.		n. m.	0.602027	0.249489
OREX-803172-0	Hummocky matrix	D1_4b_6_1	SiC	595.569	106.827	-334.793	133.213	55.7743	3.73421	409.616	82.0287	-47.0995	59.9562	91.0285	77.8152	0.435254	0.665755	0.291769
OREX-803172-0	Hummocky matrix	D1_16_6	SiC	2828.75	185.06	173.438	153.134	23.243	1.12344	232.206	30.3029	-93.2484	87.6021	47.5959	114.275	0.839363	1.27688	0.288159
OREX-803172-0	Hummocky matrix	D1_22b	SiC	-788.313	122.357	248.618	1251.52	420.394	242.993	218.225	218.732			-134.089	277.765	1.15385	0.163997	0.224493
OREX-803172-0	Hummocky matrix	D1_23	SiC	2834.21	522.953	373.16	486.735	23.2099	3.16563	198.432	70.3371	-13.9061	83.042	-9.02922	100.742	2.28816	0.487076	0.322443
OREX-803172-0	Hummocky matrix	D1_3b_1	SiC	-509.209	71.0355	34.1033	93.0488	181.323	26.2441	263.494	23.7092	-112.063	53.4235	83.0207	71.6664	1.32723	3.54718	0.445163
OREX-803172-0	Hummocky matrix	D1_3b_5a	SiC	492.142	45.7099	-231.638	104.712	59.6402	1.827	354.624	48.328	-126.422	65.6388	53.4778	87.5506	1.75476	0.278343	0.311435
OREX-803172-0	Hummocky matrix	D1_3b_5b	SiC	608.29	53.7109	-109.056	153.049	55.3331	1.84792	305.832	52.5369	67.2764	22.4411	83.6991	27.2615	0.894157	0.738436	0.536767
OREX-803172-0	Hummocky matrix	D1_4b_5	SiC	1961.23	91.8435	-340.236	80.7149	30.0523	0.93208	412.996	50.5255	-5.43743	30.0746	33.8035	37.0706	0.715442	0.677002	0.296514
OREX-803172-0	Hummocky matrix	D1_5b_4a	SiC	10235.1	554.417	550.337	259.139	7.92085	0.390868	175.755	29.3775	60.0844	75.095	-114.054	82.7802	1.07501	0.4699	0.301183
OREX-803172-0	Hummocky matrix	D1_5b_4b	SiC	5008.78	215.005	-503.757	286.769	14.8103	0.52994	549.085	317.305	144.312	88.4542	173.1	108.293	0.743776	0.12708	0.362247
OREX-803172-0	Hummocky matrix	D1_5b_5_1	SiC	828.88	118.993	19.0022	153.918	48.6591	3.16594	267.398	40.3899	25.382	84.1873	-139.704	93.0315	0.700945	0.954893	0.280801
OREX-803172-0	Hummocky matrix	D2_2_4_2	sputtered	-456.669	60.9316	70.7377	91.6624	163.789	18.3681	254.478	21.7851	n. m.		n. m.		n. m.	2.52179	0.216063
OREX-803172-0	Hummocky matrix	D2_4and5_3_2 a	SiC	535.027	51.7101	-67.3174	80.4144	57.9741	1.95296	292.146	25.1884	33.6166	25.6212	10.7182	30.5577	1.34092	0.72428	0.387609
OREX-803172-0	Hummocky matrix	D2_4and5_3_2 b	SiC	816.063	94.8426	-252.078	104.876	49.0025	2.55912	364.315	51.0855	2.93209	26.9273	47.716	33.2608	1.58718	0.573714	0.396102
OREX-803172-0	Hummocky matrix	D1_4b_5	SiC	1588.85	97.6561	n. m.		34.375	1.29668	n. m.		2.15265	40.5965	15.3162	49.4134	0.511565	n. m.	0.286946
OREX-803172-0	Hummocky matrix	D1_5b_4a	SiC	10243.1	1006.69	n. m.		7.91522	0.708715	n. m.		-33.6726	107.3	-154.566	121.238	1.57293	n. m.	0.249204
OREX-803172-0	Hummocky matrix	D1_3b_5b-Si	SiC	2591.08	312.758	n. m.		24.7813	2.15828	n. m.		-108.709	76.189	-26.6314	96.5431	0.936431	n. m.	0.336386
OREX-803172-0	Hummocky matrix	D2_1_7	graphite	1876.35	109.498	32.2792	84.7284	30.9391	1.17781	263.959	21.6655	92.8015	79.9819	23.0598	93.4564	0.161858	2.00944	0.300023
OREX-803170-0	Angular	A_2_1 1	SiC	710.525	110.977	-303.093	402.878	52.026	3.37539	390.984	226.025	-42.2644	33.4115	-12.5723	41.0371	1.40769	0.119926	0.478711
OREX-803170-0	Angular	A_2_1 2	SiC	663.661	165.393	n. d.		53.4915	5.31787	n. d.		-104.229	48.5153	138.238	66.4734	1.41617	0.113846	0.418286
OREX-803170-0	Angular	A_2_4	SiC	788.729	137.423	-550.42	259.781	49.7514	3.82227	606.075	350.209	158.993	53.0842	-12.0557	59.025	1.04599	0.20051	0.35159
OREX-803170-0	Angular	A_4_6	SiC	-696.755	84.2477	-63.1638	331.796	293.465	81.5307	290.851	103.01	-107.483	70.3988	-20.2092	89.4423	2.30778	0.578895	0.302135
OREX-803165-0	Angular	0528_2_1	SiC	784.03	74.6608	-506.387	201.702	49.8824	2.08756	552.01	225.564	7.97316	25.8795	42.2447	32.1489	1.08197	0.378798	0.249489
OREX-803165-0	Angular	0528_3 ROI 2	SiC	720.896	135.257	-519.952	480.473	51.7124	4.06443	567.61	568.113	n. m.		n. m.		n. m.	0.0639383	0.341626
OREX-803165-0	Angular	0528_4_6	SiC	2180.42	70.9081	n. d.		27.9811	0.623845	n. d.		34.5498	20.1685	14.1129	24.4176	0.905815	0.107213	0.35283
OREX-803165-0	Angular	0531_12_1	SiC	5154.94	842.148	-107.428	516.177	14.4586	1.97829	305.275	176.541	n. m.		n. m.		n. m.	1.06808	0.249489
OREX-803165-0	Angular	0531_12_3	SiC	298.38	12.5753	-614.046	273.106	68.5406	0.663842	705.99	499.567	-4.04773	5.53813	11.5133	6.86961	0.874397	0.0411123	0.521843
OREX-803165-0	Angular	0531_8_1	SiC	21429.6	141.279	3529.37	346.296	3.9676	0.0249909	60.1584	4.59946	26.7218	11.3254	86.4436	14.3204	1.27157	0.635758	0.384488
OREX-803165-0	Angular	0603_14	SiC	11914.5	535.863	29.4555	595.487	6.89083	0.285922	264.683	153.106	28.8666	39.9381	19.2214	48.8633	2.77074	0.542641	0.264622
OREX-803165-0	Angular	0603_15_3	SiC	4360.85	538.127	737.9	1006.59	16.6003	1.66635	156.787	90.8103	-147.529	68.1899	29.6928	92.5354	2.09613	0.336442	0.264622
OREX-803165-0	Angular	0603_15_6	SiC	20712.5	678.405	-244.251	535.139	4.09865	0.128062	360.543	255.297	-0.279219	43.3492	64.9174	55.0807	2.03455	0.321126	0.341626
OREX-803165-0	Angular	0603_16_1	SiC	13504.3	499.634	-229.972	314.81	6.13554	0.211353	353.857	144.667	44.9178	46.1031	43.9271	56.6735	1.63828	0.399058	0.341626
OREX-803165-0	Angular	0603_17_1	SiC	799.343	103.021	-119.11	235.813	49.4579	2.8317	309.323	82.8054	33.2955	41.2075	122.801	52.9165	0.928555	0.270145	0.384488
OREX-803165-0	Angular	0603_17_5	SiC	756.521	53.9548	-757.201	171.762	50.6636	1.55623	1122.25	793.904	28.3341	18.8443	42.4919	23.3066	1.05222	0.219455	0.341626
OREX-803165-0	Angular	0603_17_6 1	SiC	5164.77	364.578	880.219	943.362	14.4355	0.853702	144.919	72.7102	66.3238	51.4957	20.2449	62.0929	1.82568	0.28987	0.292551
OREX-803165-0	Angular	0603_18 ?	SiC	434.58	22.8982	-94.8253	251.472	62.0333	0.990151	301.024	83.6295	77.2862	8.57733	72.2605	10.4937	1.16094	0.0777229	0.384488
OREX-803165-0	Angular	0603_19_1	SiC	1067.43	51.4473	-304.158	155.798	43.0445	1.07115	391.582	87.6748	-7.56634	16.6633	82.2351	21.3871	0.985812	0.207443	0.432127
OREX-803165-0	Angular	0607_23_3	SiC	12888	251.557	-105.368	67.7393	6.40782	0.116067	304.572	23.0614	-5.21498	30.8978	-15.581	37.8645	0.957949	4.13847	0.394476
OREX-803165-0	Angular	0429_2_3	SiC	20636.3	918.99	199.531	601.091	4.11308	0.174701	227.155	113.828	67.315	70.4116	-92.1284	78.7291	1.58322	0.3125	0.330042
OREX-803165-0	Angular	0430_4_2	SiC	7028.15	1150.22	n. d.		11.085	1.58818	n. d.		-41.5778	102.858	131.215	137.691	3.15423	0.33665	0.264622
OREX-803165-0	Angular	0430_4_8	SiC	-649.706	101.316	115.7	558.996	254.049	73.4785	244.223	122.362	-135.697	88.2929	49.312	120.079	0.739853	0.310962	0.292551
OREX-803165-0	Angular	0430_4_8	SiC	-138.96	173.02	7068.7	835.699	103.354	20.7682	33.77	3.49765	-101.577	132.567	-79.5487	164.715	0.403092	1.21757	0.249489
OREX-803165-0	Angular	0506_10_6	SiC	10005.5	787.155	-42.5557	678.218	8.08612	0.578351	284.591	201.594	22.0533	100.592	-21.9915	115.476	1.28516	0.31044	0.330042
OREX-803165-0	Angular	0506_10_2	SiC	2784.23	458.303	-414.803	261.997	23.5164	2.84804	465.62	208.462	-204.295	96.1568	-4.34071	128.467	1.12296	1.34674	0.264622
OREX-803165-0	Angular	0506_10_3	SiC	932.648	169.461	-105.9	311.92	46.0465	4.03751	304.753	106.318	162.332	104.676	-74.4883	114.448	0.495545	0.430687	0.249489
OREX-803165-0	Angular	0510_2_5	SiC	5358.91	664.29	-691.08	218.565	13.9948	1.46198	882.039	624.053	27.9419	77.9401	45.0779	95.8656	2.49185	1.24451	0.318037
OREX-803165-0	Angular	0510_2_8	SiC	876.843	173.808	-654.921	154.424	47.4156	4.39101	789.616	353.355	112.57	46.7829	-14.6933	53.8169	1.85013	0.677003	0.341626
OREX-803165-0	Angular	0510_4_6	SiC	812.044	147.461	113.736	203.769	49.1112	3.99658	244.654	44.7617	161.962	71.9456	-58.7221	79.0891	0.610333	0.938954	0.249489
OREX-803165-0	Angular	0510_4_9	SiC	2128.42	397.683	790.309	733.308	28.4462	3.61605	152.197	62.3396	6.92777	101.193	37.8753	126.135	1.10251	0.485318	0.278937
OREX-803165-0	Angular	0506_11	graphite	2068.22	272.531	834.638	492.018	29.0043	2.57627	148.52	39.8304	66.5507	152.776	-233.915	149.235	0.281178	0.528553	0.233375

## Sheet: SuppData 3 DOIs
Supplementary Data Table 3. Samples studied and DOIs associated with the data presented in the paper.
Sample Name	Lithology	Measurement	DOI	Product Name	Product Type
OREX-803165-0	Angular	SEM-EDX	10.60707/ye22-wj75	20240226_SEM_JSC-ARES_OREX-803165-0_1_SEMImageMap_567.tiff	SEMImageMap
		SEM-EDX	10.60707/qn0s-ap20	20240226_SEM_JSC-ARES_OREX-803165-0_1_SEMEDSElementalMaps_1.zip	SEMEDSElementalMaps
		NanoSIMS C, N, Si isotopes	10.60707/mp65-7895	20240429_NanoSIMS_JSC-ARES_OREX-803165-0_1_NanoSIMSImageCollection_1.zip	NanoSIMSImageCollection
		NanoSIMS C, O, N isotopes	10.60707/5e1y-6h69	20240528_NanoSIMS_JSC-ARES_OREX-803165-0_1_NanoSIMSImageCollection_1.zip	NanoSIMSImageCollection
OREX-803170-0	Angular	SEM-EDX	10.60707/b49v-2y93	20240331_SEM_JSC-ARES_OREX-803170-0_1_SEMImageMap_161.tiff	SEMImageMap
		SEM-EDX	10.60707/z9rw-f195	20240331_SEM_JSC-ARES_OREX-803170-0_1_SEMEDSElementalMaps_1.zip	SEMEDSElementalMaps
		NanoSIMS C, O, N isotopes	10.60707/gy4h-qp80	20240823_NanoSIMS_JSC-ARES_OREX-803170-0_1_NanoSIMSImageCollection_1.zip	NanoSIMSImageCollection
		NanoSIMS C, Si isotopes	10.60707/wfbc-rc89	20240906_NanoSIMS_JSC-ARES_OREX-803170-0_1_NanoSIMSImageCollection_1.zip	NanoSIMSImageCollection
OREX-803172-0	Hummocky	SEM-EDX	10.60707/zt39-pb61	20240402_SEM_JSC-ARES_OREX-803172-0_1_SEMImageMap_298.tiff	SEMImageMap
		SEM-EDX	10.60707/zm0q-3s06	20240402_SEM_JSC-ARES_OREX-803172-0_1_SEMEDSElementalMaps_1.zip	SEMEDSElementalMaps
		SEM-EDX	10.60707/9622-x245	20240402_SEM_JSC-ARES_OREX-803172-0_1_SEMImageMap_129.tiff	SEMImageMap
		SEM-EDX	10.60707/9jh0-8x85	20240402_SEM_JSC-ARES_OREX-803172-0_1_SEMEDSElementalMaps_2.zip	SEMEDSElementalMaps
		NanoSIMS C, O, N isotopes	10.60707/wan0-bh16	20240614_NanoSIMS_JSC-ARES_OREX-803172-0_1_NanoSIMSImageCollection_1.zip	NanoSIMSImageCollection
		NanoSIMS C, O, Si isotopes	10.60707/0shp-8696	20240826_NanoSIMS_JSC-ARES_OREX-803172-0_1_NanoSIMSImageCollection_1.zip	NanoSIMSImageCollection
OREX-803172-100	Hummocky Clast 1	FIB-TEM-EDX	10.60707/xtcn-2t78	20241209_TEM_JSC-ARES_OREX-803172-100_1_TEMEDSImageCollection_852.zip	TEMEDSImageCollection
		FIB-TEM-EDX	10.60707/231f-x619	20241209_TEM_JSC-ARES_OREX-803172-100_1_TEMImage_1241.tif	TEMImage
		FIB-TEM-EDX	10.60707/dfdv-a124	20241209_TEM_JSC-ARES_OREX-803172-100_1_STEMImage_1242.tif	STEMImage
OREX-803080-102	Hummocky Clast 1	FIB-TEM-EDX	10.60707/qmpk-gq67	20250221_TEM_JSC-ARES_OREX-803080-102_1_TEMEDSImageCollection_849.zip	TEMEDSImageCollection
		FIB-TEM-EDX	10.60707/spg1-fk27	20250220_TEM_JSC-ARES_OREX-803080-102_1_STEMImage_1220.tif	STEMImage
		FIB-TEM-EDX	10.60707/gg28-wh53	20250220_TEM_JSC-ARES_OREX-803080-102_1_TEMImage_1218.tif	TEMImage
		FIB-TEM-EDX	10.60707/r3z0-fz38	20250220_TEM_JSC-ARES_OREX-803080-102_1_TEMImage_2.tif	TEMImage
		FIB-TEM-EDX	10.60707/xpkz-ya51	20250220_TEM_JSC-ARES_OREX-803080-102_1_TEMPatternsImage_1214.tif	TEMPatternsImage
OREX-803080-103	Hummocky Clast 2	FIB-TEM-EDX	10.60707/cjae-dx81	20250221_TEM_JSC-ARES_OREX-803080-103_1_TEMEDSImageCollection_850.zip	TEMEDSImageCollection
		FIB-TEM-EDX	10.60707/2zcm-r864	20250221_TEM_JSC-ARES_OREX-803080-103_1_TEMImage_1234.tif	TEMImage
		FIB-TEM-EDX	10.60707/8w67-ea77	20250221_TEM_JSC-ARES_OREX-803080-103_1_STEMImage_1235.tif	STEMImage
OREX-803080-104	Hummocky Clast 1	FIB-TEM-EDX	10.60707/0qgn-kr03	20250226_TEM_JSC-ARES_OREX-803080-104_1_TEMImage_5.tif	TEMImage
		FIB-TEM-EDX	10.60707/kwq1-wp71	20250226_TEM_JSC-ARES_OREX-803080-104_1_TEMImage_4.tif	TEMImage
		FIB-TEM-EDX	10.60707/9pj7-fz98	20250226_TEM_JSC-ARES_OREX-803080-104_1_TEMImage_3.tif	TEMImage
		FIB-TEM-EDX	10.60707/bg83-vh89	20250226_TEM_JSC-ARES_OREX-803080-104_1_TEMImage_1240.tif	TEMImage
		FIB-TEM-EDX	10.60707/17ff-m318	20250226_TEM_JSC-ARES_OREX-803080-104_1_TEMImage_2.tif	TEMImage
		FIB-TEM-EDX	10.60707/g8b8-en75	20250226_TEM_JSC-ARES_OREX-803080-104_1_TEMEDSImageCollection_851.zip	TEMEDSImageCollection
OREX-803080-105	Hummocky Clast 3	FIB-TEM-EDX	10.60707/c982-d323	20250825_TEM_JSC-ARES_OREX-803080-105_1_STEMImage_1.tif	STEMImage
		FIB-TEM-EDX	10.60707/dj50-rp80	20250825_TEM_JSC-ARES_OREX-803080-105_1_STEMImage_2.tif	STEMImage
		FIB-TEM-EDX	10.60707/hvha-fj40	20250825_TEM_JSC-ARES_OREX-803080-105_1_TEMEDSImageCollection_853.zip	TEMEDSImageCollection
		FIB-TEM-EDX	10.60707/bg5d-ge51	20250825_TEM_JSC-ARES_OREX-803080-105_1_TEMImage_1.tif	TEMImage
		FIB-TEM-EDX	10.60707/debk-y089	20250825_TEM_JSC-ARES_OREX-803080-105_1_TEMImage_2.tif	TEMImage
		FIB-TEM-EDX	10.60707/fe4p-0z84	20250825_TEM_JSC-ARES_OREX-803080-105_1_TEMImage_3.tif	TEMImage
		FIB-TEM-EDX	10.60707/8w08-4y06	20250825_TEM_JSC-ARES_OREX-803080-105_1_TEMImage_4.tif	TEMImage

## Sheet: Source Data Fig.2c
Source Data Plotted in Figure 2c. Abundances of presolar grain phases and 1 sigma errors.
Sample	Reference	O-rich	er+	er-	SiC	er+	er-	Graphite	er+	er-
Bennu Angular	this study	1.56576	3.60125	1.29488	54.9353	11.7491	9.81747	0.8431	1.93913	0.69725
Bennu Hummocky	this study	6.9651	4.16049	2.76282	37.9276	10.5249	8.40095	1.61214	3.70791	1.33324
Bennu Hummocky Clast 1-3 average	this study	86.7436	25.6376	20.2402	32.5273	14.8541	10.6364	3.64352	8.38009	3.01319
Bennu aggregate	Barnes, Nguyen et al. 2025	4	2	2	25	5	4	12	7	5
Ryugu	Barosch et al. 2022	5	5	3	25	6	5	11	5	3
Ryugu	Nguyen et al. 2023	3			45	12	10	12	6	4
Ivuna (CI)	Barosch et al. 2022	4			23	7	6	9	5	4
Asuka 12236 (CM2.9)	Nittler et al. 2021	58	18	12	20	12	8
Paris (CM2.7-2.9)	Verdier-Paoletti et al. 2020	37	5	4	16	7	5
Miller Range (MIL) 090019 (CO3)	Nguyen et al. 2021	77	10	10	39	14	14
Tagish Lake (C2-ungrouped)	Marhas et al. 2006	2	2	2	8	3	3	4	2.8	2.8
Adelaide (C2-ungrouped)	Floss and Stadermann 2012	70	10	10	8	3	3

## Sheet: Source Data ED Fig.4-5
Source Data Plotted in Extended Data Figures 4 and 5. Abundances of presolar grain phases and 1 sigma errors.
Sample	Reference	O-rich	er+	er-	SiC	er+	er-
Bennu Angular	this study	1.56576	3.60125	1.29488	54.9353	11.7491	9.81747
Bennu Hummocky	this study	6.9651	4.16049	2.76282	37.9276	10.5249	8.40095
Bennu Hummocky Clasts 1-3 total	this study	86.7436	25.6376	20.2402	32.5273	14.8541	10.6364
Clast 3	this study	122.347	82.7552	52.8537	55.8235	54.2977	30.3866
Clast 2	this study	61.5426	59.8604	33.4997
Clast 1	this study	79.0782	33.7664	24.5854	33.2261	19.8471	13.1797
Bennu total (excluding Clasts 1-3)	this study	5	2	2	45	7	6
Bennu aggregate	Barnes, Nguyen et al. 2025	4	2	2	25	5	4
Ryugu matrix	Barosch et al. 2022; Nguyen et al. 2023	5	5	3	45	12	10
exogenous clast in Ryugu	Nguyen et al. 2023	104	102	57	277	127	91
Ivuna (CI1)	Barosch et al. 2022	4			23	7	6
Paris (CM2.7-2.9)	Verdier-Paoletti et al. 2020	37	5	4	16	7	5
Asuka 12236 (CM2.9)	Nittler et al. 2021	58	18	12	20	12	8
Asuka 12169 (CM3)	Nittler et al. 2021	236	37	34	62	15	12
Tagish Lake (C2-ung)	Marhas et al. 2006	2	2	2	8	3	3
Adelaide (C2-ung)	Floss and Stadermann 2012	70	10	10	8	3	3
Acfer 094 (C2-ung)	Vollmer et al. 2009; Davidson et al. 2014	189	14	14	27	17	11
NWA 852 (CR2)	Leitner et al. 2012	116	21	21	160	57	57
MET 00426 (CR2)	Floss and Stadermann 2009	160	30	30	65	10	10
QUE 99177 (CR2)	Floss and Stadermann 2009	220	40	40	65	10	10
MIL 090019 (CO3)	Nguyen et al. 2021	77	10	10	39	14	14
ALHA 77037 (CO3)	Nguyen et al. 2010; Davidson et al. 2014	177	16	16	11	4	3
DOM 08006 (CO3)	Nittler et al. 2018	257	44	41	35	25	17
